# Supplementary material for: The causal effect of air pollution on the risk of essential hypertension: a Mendelian randomization study
Source: Front Public Health. 2024 Feb 15;12:1247149. doi: 10.3389/fpubh.2024.1247149 (PMC10903282; doi:10.3389/fpubh.2024.1247149)
Supplement: Supplementary file 1 [file Table_1.xlsx]

## Sheet: sTable content
sTable contents
sTable 1	Summary of each genome-wide association study
sTable 2	Instrument SNPs for PM2.5
sTable 3	Instrument SNPs for PM10
sTable 4	Instrument SNPs for NO2
sTable 5	Instrument SNPs for NOX
sTable 6	TSMR results
sTable 7	MVMR results

## Sheet: sTable 1
sTable 1	Summary of each genome-wide association study
Exposure	ncase	ncontrol	Sample size	nSNP	Population	Consortium
PM10	/	/	423796	9851867	European	UKB
PM2.5	/	/	423796	9851867	European	UKB
NO2	/	/	456380	9851867	European	UKB
NOx	/	/	456380	9851867	European	UKB
BMI	/	/	336107	10894596	European	UKB
Alcohol intake frequency	/	/	336965	10894596	European	UKB
Number of cigarettes previously smoked daily	/	/	78291	10894596	European	UKB
Hypertension	42857	162837	205694	16380443	European	FinnGen
Hypertension	54358	408652	463010	9851867	European	UKB

## Sheet: sTable 2
sTable 2	Instrument SNPs for PM2.5
SNP	Chr	Position	Effect_allele	Other_allele	beta	se	pval	eaf	Sample_size	R2	F
rs12133063	1	91214714	A	C	0.0104397	0.00226473	4e-06	0.347049	423796	4.93944e-05	20.9341
rs487230	1	55541174	G	A	-0.0116357	0.00251245	3.59998e-06	0.759827	423796	4.94144e-05	20.9426
rs7514956	1	74019696	C	A	-0.0129805	0.00276012	2.59998e-06	0.186948	423796	5.12215e-05	21.7085
rs7573056	2	58229428	C	A	-0.0114094	0.00217008	1.5e-07	0.441655	423796	6.42009e-05	27.2097
rs6749467	2	343517	A	G	-0.0123919	0.00218282	1.40001e-08	0.465814	423796	7.64207e-05	32.3891
rs6432776	2	164785611	C	T	0.0114362	0.00238615	1.6e-06	0.71603	423796	5.3186e-05	22.5411
rs13429081	2	185963522	T	A	0.0136465	0.00277736	8.9e-07	0.185096	423796	5.61793e-05	23.8098
rs62180462	2	200815608	A	G	-0.0351148	0.00762753	4.20001e-06	0.021377	423796	5.15908e-05	21.865
rs13035717	2	181688436	T	A	-0.0130553	0.00284989	4.60002e-06	0.172585	423796	4.86777e-05	20.6303
rs4854523	2	69051853	G	A	0.0134447	0.0028931	3.40001e-06	0.171589	423796	5.13887e-05	21.7793
rs6547952	2	22045642	G	T	-0.0110872	0.00228323	1.2e-06	0.645782	423796	5.62381e-05	23.8347
rs987204	3	94242461	A	G	0.0102987	0.00216741	2e-06	0.437758	423796	5.22098e-05	22.1274
rs80123875	3	148486829	T	G	-0.0187398	0.00386726	1.29999e-06	0.092425	423796	5.89158e-05	24.9696
rs1318845	4	153001662	C	T	-0.0139685	0.0026994	2.30001e-07	0.201776	423796	6.28527e-05	26.6383
rs74982665	4	145564168	C	T	0.026721	0.00536435	6.29999e-07	0.045951	423796	6.26039e-05	26.5328
rs72808024	5	164479164	C	A	-0.0160909	0.00302016	9.90011e-08	0.149235	423796	6.57462e-05	27.8647
rs58824859	5	137976541	C	A	0.0120084	0.00230502	1.89998e-07	0.364496	423796	6.68054e-05	28.3136
rs1372504	5	103749428	A	G	0.0122914	0.00221931	3.09999e-08	0.374311	423796	7.07659e-05	29.9923
rs62368672	5	80861930	C	T	-0.0181174	0.00392946	4e-06	0.082788	423796	4.98493e-05	21.1269
rs27152	5	153734582	T	C	-0.0107288	0.00230502	3.2e-06	0.665119	423796	5.12769e-05	21.732
rs9468551	6	29500927	T	C	0.038866	0.00810609	1.6e-06	0.017791	423796	5.27927e-05	22.3744
rs56068671	6	50597378	T	G	-0.0181851	0.00392582	3.59998e-06	0.083179	423796	5.04382e-05	21.3765
rs12203592	6	396321	T	C	0.0216661	0.00259111	6.20012e-17	0.212894	423796	0.000157322	66.6824
rs77255816	6	20833602	T	C	0.0313937	0.00572778	4.20001e-08	0.036507	423796	6.9333e-05	29.3849
rs7776279	6	163999770	A	G	0.0109471	0.00238522	4.39997e-06	0.71427	423796	4.89155e-05	20.7311
rs114708313	6	31329004	T	A	0.024558	0.00447797	4.20001e-08	0.06585	423796	7.41973e-05	31.4467
rs6914942	6	441630	G	A	0.0165887	0.00358179	3.59998e-06	0.898817	423796	5.00534e-05	21.2134
rs17657881	7	17757841	C	T	-0.0371072	0.00804635	4e-06	0.018141	423796	4.9052e-05	20.789
rs1182891	7	75245569	T	G	0.0127384	0.0027732	4.39997e-06	0.187616	423796	4.94642e-05	20.9637
rs6960011	7	90302199	G	A	-0.0105236	0.00227496	3.69999e-06	0.339919	423796	4.96971e-05	21.0624
rs2141531	7	9253413	G	T	-0.0114166	0.00235647	1.29999e-06	0.298539	423796	5.45894e-05	23.1359
rs62484669	7	104872861	A	G	0.0178158	0.00362056	8.60003e-07	0.097718	423796	5.59703e-05	23.7212
rs17070492	8	2420855	G	C	0.0168879	0.00361675	2.99999e-06	0.099531	423796	5.11221e-05	21.6663
rs116925111	8	93266536	G	T	0.0533208	0.0108609	9.09997e-07	0.010465	423796	5.88835e-05	24.9559
rs17340138	8	35136595	A	G	-0.0138172	0.0030074	4.30002e-06	0.152472	423796	4.93417e-05	20.9118
rs77205736	8	10153460	T	C	0.0135219	0.00241312	2.1e-08	0.273909	423796	7.27282e-05	30.824
rs1217106	8	64567670	G	A	0.012725	0.00262039	1.2e-06	0.781731	423796	5.5258e-05	23.4193
rs9644485	8	138230163	C	T	0.00986771	0.00215925	4.90004e-06	0.478622	423796	4.85968e-05	20.5961
rs78230389	8	35010055	G	A	-0.0467891	0.00948467	8.09991e-07	0.013105	423796	5.66275e-05	23.9998
rs118091313	9	20205067	A	G	0.0876283	0.0185008	2.19999e-06	0.003388	423796	5.18547e-05	21.9769
rs4741423	9	14731671	C	T	0.0121172	0.00255724	2.19999e-06	0.769373	423796	5.21053e-05	22.0831
rs10961167	9	13603291	A	G	-0.0193433	0.00406633	2e-06	0.085011	423796	5.82079e-05	24.6696
rs186391882	9	9575684	T	C	-0.0321195	0.00687616	2.99999e-06	0.026522	423796	5.32721e-05	22.5776
rs1537371	9	22099568	A	C	0.0123705	0.00214859	8.50002e-09	0.500143	423796	7.65146e-05	32.4289
rs78546077	10	48642432	C	T	-0.0317179	0.00692319	4.60002e-06	0.026758	423796	5.23978e-05	22.2071
rs35703574	11	61439682	A	G	-0.0246758	0.00534513	3.89996e-06	0.049304	423796	5.70816e-05	24.1922
rs11042316	11	2051631	A	G	-0.0130416	0.00249815	1.79999e-07	0.257614	423796	6.50565e-05	27.5724
rs11610713	12	107938815	T	A	0.0379698	0.00806561	2.5e-06	0.018654	423796	5.27838e-05	22.3706
rs12812511	12	62341242	G	A	0.0111409	0.00239094	3.2e-06	0.287274	423796	5.08264e-05	21.541
rs78539764	12	12490981	C	T	-0.0335181	0.0065901	3.69999e-07	0.027757	423796	6.06368e-05	25.6991
rs72655898	13	112082676	G	A	-0.0113177	0.00239801	2.39999e-06	0.286053	423796	5.23189e-05	22.1736
rs78467598	14	24141160	G	C	-0.0380022	0.00768566	7.59994e-07	0.023215	423796	6.54961e-05	27.7587
rs17103928	14	76507299	A	C	-0.0139275	0.00300906	3.69999e-06	0.151277	423796	4.98098e-05	21.1102
rs718059	14	34234984	A	G	-0.0135133	0.00294347	4.39997e-06	0.166699	423796	5.07327e-05	21.5013
rs72700006	14	104709808	C	T	0.02003	0.00424579	2.39999e-06	0.074366	423796	5.52339e-05	23.4091
rs11855821	15	78008843	A	G	-0.0126249	0.00243151	2.1e-07	0.283075	423796	6.46936e-05	27.4185
rs16957755	16	82610053	C	T	0.0216856	0.00438434	7.59994e-07	0.064265	423796	5.65588e-05	23.9706
rs2292156	16	49765133	T	G	0.0146809	0.0028777	3.40001e-07	0.167529	423796	6.01166e-05	25.4786
rs8614	17	27588806	A	C	0.0130804	0.00278984	2.80001e-06	0.182153	423796	5.09777e-05	21.6052
rs17183854	18	3100049	G	T	-0.0434289	0.00942022	4e-06	0.013488	423796	5.01924e-05	21.2723
rs72642437	18	45920421	T	C	0.113396	0.019135	3.09999e-09	0.003862	423796	9.89367e-05	41.9329
rs62119705	19	2279746	T	C	0.0111347	0.00226543	8.9e-07	0.657728	423796	5.58219e-05	23.6583
rs6134106	20	11007208	A	C	0.0544302	0.011897	4.79999e-06	0.008242	423796	4.84338e-05	20.5269
rs117878224	22	18475815	G	A	-0.0480395	0.0100662	1.79999e-06	0.011699	423796	5.3366e-05	22.6174

## Sheet: sTable 3
sTable 3	Instrument SNPs for PM10
SNP	Chr	Position	Effect_allele	Other_allele	beta	se	pval	eaf	Sample_size	R2	F
rs74756519	1	115028382	C	T	-0.0494714	0.0105999	3.09999e-06	0.010542	423796	5.10574e-05	21.6389
rs2745979	1	208018219	C	G	-0.0110589	0.00238584	3.59998e-06	0.291227	423796	5.04885e-05	21.3978
rs149752881	2	33098355	C	T	-0.0287918	0.00611452	2.5e-06	0.032879	423796	5.2719e-05	22.3432
rs72819562	5	164643843	T	C	-0.0127818	0.00276984	3.89996e-06	0.190704	423796	5.04291e-05	21.3726
rs35665267	5	51178554	T	C	-0.035513	0.00766936	3.59998e-06	0.020331	423796	5.02392e-05	21.2921
rs61447184	5	101445992	T	C	-0.0258626	0.00554552	3.09999e-06	0.040057	423796	5.14397e-05	21.8009
rs80301030	5	99998247	T	A	-0.0404819	0.00885815	4.90004e-06	0.0159	423796	5.12847e-05	21.7353
rs117671171	6	159246615	T	C	-0.0420185	0.008321	4.39997e-07	0.017318	423796	6.00927e-05	25.4685
rs6933209	6	88175366	C	T	0.0116491	0.00253831	4.39997e-06	0.24027	423796	4.9542e-05	20.9966
rs12203592	6	396321	3	C	0.0132343	0.00261169	4e-07	0.212894	423796	5.86987e-05	24.8776
rs12192953	6	94818099	T	C	-0.0387119	0.00738282	1.6e-07	0.023291	423796	6.81824e-05	28.8973
rs6914942	6	441630	G	A	0.0165221	0.00361024	4.70002e-06	0.898817	423796	4.96523e-05	21.0434
rs57048268	7	151623218	C	A	-0.0124891	0.00235748	1.2e-07	0.311303	423796	6.68812e-05	28.3457
rs145045547	8	342124	G	A	-0.0200821	0.0043472	3.79997e-06	0.069722	423796	5.23156e-05	22.1722
rs73201440	8	11512667	G	A	0.0417032	0.00876048	1.89998e-06	0.017923	423796	6.12245e-05	25.9481
rs117122280	9	133311860	T	C	0.0388327	0.00836887	3.50002e-06	0.01703	423796	5.04871e-05	21.3972
rs10961167	9	13603291	A	G	-0.0195322	0.00409857	1.89998e-06	0.085011	423796	5.93504e-05	25.1538
rs150993762	10	64836267	T	C	-0.028982	0.00629425	4.09996e-06	0.032703	423796	5.31415e-05	22.5223
rs12571175	10	127771554	G	T	0.0118316	0.00253557	3.09999e-06	0.241258	423796	5.12499e-05	21.7205
rs1039952	11	97640999	C	G	-0.0103076	0.00217938	2.19999e-06	0.509045	423796	5.31059e-05	22.5072
rs149130673	11	83722884	C	T	-0.0581919	0.0117759	7.69999e-07	0.010194	423796	6.8336e-05	28.9624
rs10846277	12	16211780	G	A	-0.0162463	0.00340904	1.89998e-06	0.114428	423796	5.34928e-05	22.6711
rs79037220	13	50507971	A	G	-0.032334	0.00646144	5.60003e-07	0.028942	423796	5.87655e-05	24.9059
rs2812230	13	51264767	C	T	0.0460816	0.0100244	4.30002e-06	0.011858	423796	4.97641e-05	21.0908
rs1381273	14	98649060	T	C	0.0102626	0.00218393	2.59998e-06	0.448684	423796	5.21058e-05	22.0833
rs78683488	14	38709066	T	C	-0.0309141	0.00645711	1.7e-06	0.02898	423796	5.37861e-05	22.7954
rs11621531	14	103577789	A	G	-0.0217207	0.00447256	1.2e-06	0.063928	423796	5.64648e-05	23.9308
rs80230137	14	48380718	G	A	0.0420186	0.00823522	3.40001e-07	0.017845	423796	6.18885e-05	26.2296
rs34776465	15	57656713	A	G	0.027384	0.00578149	2.19999e-06	0.036362	423796	5.25515e-05	22.2722
rs8034347	15	68925781	A	G	-0.0164801	0.00350209	2.5e-06	0.109299	423796	5.28808e-05	22.4117
rs7505177	18	75220892	T	G	-0.0107374	0.00220019	1.09999e-06	0.419106	423796	5.6137e-05	23.7919
rs218514	18	1469513	T	C	-0.0120578	0.00262368	4.30002e-06	0.230187	423796	5.15267e-05	21.8378
rs62119705	19	2279746	T	C	0.0105209	0.00228303	4.09996e-06	0.657728	423796	4.98372e-05	21.1218
rs4815138	20	286487	A	G	0.0117626	0.0022683	2.19999e-07	0.377409	423796	6.50207e-05	27.5572

## Sheet: sTable 4
sTable 4	Instrument SNPs for NO2
SNP	Chr	Position	Effect_allele	Other_allele	beta	se	pval	eaf	Sample_size	R2	F
rs2277	1	14057258	A	G	-0.011404	0.00241136	2.30001e-06	0.235258	456380	4.67955e-05	21.3574
rs533745	1	34419822	A	G	0.00969921	0.00210349	4e-06	0.387517	456380	4.46568e-05	20.3813
rs6667345	1	8197477	T	C	0.0120277	0.00243539	7.90005e-07	0.270243	456380	5.70595e-05	26.0422
rs12089815	1	91189933	A	G	-0.00958246	0.00206171	3.40001e-06	0.548637	456380	4.54773e-05	20.7558
rs7514956	1	74019696	C	A	-0.0132066	0.0026301	5.1e-07	0.186513	456380	5.29263e-05	24.1557
rs111288222	1	227090717	T	C	-0.0386416	0.00834142	3.59998e-06	0.016208	456380	4.76182e-05	21.7329
rs11204762	1	150999737	G	A	-0.0110104	0.00238685	4e-06	0.2435	456380	4.46626e-05	20.3839
rs6749467	2	343517	A	G	-0.0106399	0.00207826	3.09999e-07	0.46467	456380	5.63211e-05	25.7052
rs1897405	2	82085450	T	A	0.0107111	0.00218507	9.49992e-07	0.325756	456380	5.03973e-05	23.0014
rs10172295	2	58201202	A	G	-0.0102936	0.00208179	7.59994e-07	0.416147	456380	5.1489e-05	23.4997
rs28655947	2	69152401	C	T	0.0201622	0.0041442	1.09999e-06	0.064993	456380	4.94069e-05	22.5493
rs356543	2	164851354	G	A	0.0108015	0.00235154	4.39997e-06	0.745173	456380	4.43099e-05	20.223
rs13017899	2	211735094	G	T	-0.0741109	0.0160172	3.69999e-06	0.995848	456380	4.54197e-05	20.7295
rs149865362	2	58917920	G	A	-0.0295749	0.00624037	2.1e-06	0.027997	456380	4.76053e-05	21.7271
rs11681014	2	135135102	G	A	-0.00985539	0.00213843	4.09996e-06	0.641994	456380	4.46477e-05	20.3771
rs6547952	2	22045642	G	T	-0.00996321	0.00217304	4.49997e-06	0.645515	456380	4.5429e-05	20.7337
rs28709846	2	21685654	G	A	-0.0153369	0.00330989	3.59998e-06	0.109891	456380	4.60162e-05	21.0017
rs79117546	2	15182001	C	T	0.0308881	0.00643745	1.6e-06	0.026143	456380	4.85806e-05	22.1722
rs13429081	2	185963522	T	A	0.0128893	0.00263883	1e-06	0.186042	456380	5.03155e-05	22.964
rs57291759	2	213625968	C	A	-0.0300886	0.00639175	2.5e-06	0.02677	456380	4.71735e-05	21.5299
rs13421943	2	6777264	T	C	0.0154658	0.00307844	5.1e-07	0.12919	456380	5.38179e-05	24.5626
rs80123875	3	148486829	T	G	-0.0176865	0.0036924	1.7e-06	0.091868	456380	5.21948e-05	23.8218
rs7615084	3	174719405	A	G	0.0135202	0.00276029	9.69996e-07	0.165706	456380	5.05421e-05	23.0675
rs144720952	3	157934865	G	A	0.045723	0.00967441	2.30001e-06	0.014107	456380	5.81519e-05	26.5408
rs2058582	4	13892169	G	A	0.0102993	0.00223922	4.20001e-06	0.698769	456380	4.46559e-05	20.3809
rs1318845	4	153001662	C	T	-0.0130453	0.00257421	4e-07	0.200795	456380	5.46197e-05	24.9286
rs76572490	4	105641593	G	A	0.0159377	0.00337812	2.39999e-06	0.106329	456380	4.82737e-05	22.0321
rs58824859	5	137976541	C	A	0.0118268	0.00219366	7.00003e-08	0.365075	456380	6.48439e-05	29.5952
rs329177	5	125130444	A	G	0.0107315	0.00216058	6.80002e-07	0.611738	456380	5.47068e-05	24.9683
rs27152	5	153734582	T	C	-0.0100751	0.00219189	4.30002e-06	0.663321	456380	4.53386e-05	20.6925
rs180672921	5	124067496	A	G	-0.0418674	0.00898269	3.09999e-06	0.014276	456380	4.93337e-05	22.5159
rs1372504	5	103749428	A	G	0.0103554	0.00211393	9.59997e-07	0.373673	456380	5.01946e-05	22.9088
rs56118546	5	164465890	G	T	-0.0175571	0.00285444	7.69999e-10	0.15565	456380	8.10228e-05	36.98
rs17513184	5	53585870	T	C	-0.018716	0.0038227	9.80009e-07	0.083064	456380	5.3359e-05	24.3532
rs79475047	6	20992197	C	T	0.0369793	0.00626977	3.69999e-09	0.027316	456380	7.26668e-05	33.166
rs9368527	6	27679445	A	C	-0.0111924	0.00212721	1.40001e-07	0.368826	456380	5.8324e-05	26.6193
rs114708313	6	31329004	T	A	0.0227095	0.00426159	9.90011e-08	0.066003	456380	6.35849e-05	29.0206
rs75359967	6	50491551	G	C	-0.0176484	0.00376388	2.69998e-06	0.083037	456380	4.74312e-05	21.6476
rs7776279	6	163999770	A	G	0.0118368	0.00227307	1.89998e-07	0.714735	456380	5.71337e-05	26.076
rs7760633	6	87297558	T	C	-0.00985243	0.00214122	4.20001e-06	0.370453	456380	4.5277e-05	20.6644
rs12203592	6	396321	T	C	0.0196624	0.00243611	7.00003e-16	0.219436	456380	0.00013244	60.4507
rs6914942	6	441630	G	A	0.0161904	0.00342154	2.19999e-06	0.899514	456380	4.73869e-05	21.6274
rs243500	7	148439365	C	G	0.00966257	0.00209446	4e-06	0.43408	456380	4.58712e-05	20.9356
rs17688839	7	92263350	T	A	0.01259	0.00260732	1.40001e-06	0.193249	456380	4.9424e-05	22.5572
rs724643	7	88669096	G	A	0.011581	0.00243102	1.89998e-06	0.769457	456380	4.75837e-05	21.7172
rs62459096	7	44268127	T	G	-0.0207931	0.00438464	2.1e-06	0.070424	456380	5.66075e-05	25.8359
rs73085844	7	30740079	G	T	-0.0331207	0.00648004	3.2e-07	0.025544	456380	5.4611e-05	24.9246
rs6954825	7	101207035	C	T	0.0134611	0.00279712	1.5e-06	0.158973	456380	4.84534e-05	22.1141
rs35621351	7	55380566	C	T	-0.0350603	0.00742849	2.39999e-06	0.019349	456380	4.66481e-05	21.2902
rs55974805	7	133771130	T	C	-0.0113675	0.00237872	1.79999e-06	0.245752	456380	4.79039e-05	21.8633
rs13254457	8	40707884	C	A	-0.0114495	0.00239699	1.79999e-06	0.243279	456380	4.82662e-05	22.0287
rs80339785	8	27818236	T	C	-0.023713	0.0051799	4.70002e-06	0.04104	456380	4.42599e-05	20.2002
rs12549144	8	11422861	G	C	-0.0109511	0.00205424	9.80009e-08	0.482486	456380	5.98897e-05	27.334
rs77205736	8	10153460	T	C	0.0148569	0.00229517	9.60064e-11	0.274855	456380	8.79863e-05	40.1585
rs72633596	8	35225501	C	G	-0.0121203	0.00244662	7.29995e-07	0.225247	456380	5.12719e-05	23.4005
rs1217106	8	64567670	G	A	0.0140134	0.00249759	2e-08	0.782419	456380	6.68617e-05	30.5162
rs77586137	8	143137894	A	G	-0.0154582	0.00334203	3.69999e-06	0.113504	456380	4.80879e-05	21.9473
rs11787150	8	8250204	A	G	0.0126605	0.00226947	2.39999e-08	0.286733	456380	6.55634e-05	29.9237
rs1876281	8	25278509	T	C	-0.00972521	0.00210697	3.89996e-06	0.407062	456380	4.5656e-05	20.8373
rs10512199	9	93197125	C	G	0.0223965	0.00477542	2.69998e-06	0.048679	456380	4.64578e-05	21.2033
rs118091313	9	20205067	A	G	0.0867972	0.0176302	8.50002e-07	0.003383	456380	5.08009e-05	23.1856
rs10116277	9	22081397	T	G	0.00972771	0.00204522	2e-06	0.484233	456380	4.72671e-05	21.5727
rs10810975	9	18519313	A	G	0.00947727	0.00206723	4.60002e-06	0.531253	456380	4.47339e-05	20.4165
rs10983735	9	120416066	A	G	0.0156804	0.00283547	3.2e-08	0.154461	456380	6.42239e-05	29.3123
rs79780963	10	104952499	T	C	0.0203952	0.00382737	9.90011e-08	0.07737	456380	5.93863e-05	27.1042
rs34623735	10	129281256	T	C	0.0107705	0.00218214	8e-07	0.33449	456380	5.16463e-05	23.5715
rs7910200	10	15981388	T	C	-0.0102176	0.00207188	8.19993e-07	0.424276	456380	5.10024e-05	23.2776
rs3740390	10	104638480	T	C	0.0209748	0.00377883	2.80001e-08	0.079749	456380	6.45739e-05	29.472
rs4838594	10	49669142	C	T	0.0113964	0.00241321	2.30001e-06	0.239895	456380	4.73653e-05	21.6175
rs7089175	10	2958311	T	C	-0.00946298	0.00206188	4.39997e-06	0.51929	456380	4.47074e-05	20.4044
rs10750459	11	130903582	T	C	-0.00985303	0.00210846	2.99999e-06	0.417906	456380	4.72325e-05	21.5569
rs10838511	11	45780039	T	C	0.0180857	0.00395544	4.79999e-06	0.072984	456380	4.42604e-05	20.2004
rs61746285	12	55968949	A	G	0.0300981	0.00618418	1.09999e-06	0.028151	456380	4.95679e-05	22.6228
rs78539764	12	12490981	C	T	-0.030081	0.00627021	1.6e-06	0.027798	456380	4.89085e-05	22.3219
rs11049241	12	28119596	A	C	0.0124993	0.00263194	2e-06	0.186886	456380	4.74821e-05	21.6708
rs55643000	12	5773969	G	T	-0.0204187	0.00428631	1.89998e-06	0.062116	456380	4.85779e-05	22.171
rs4512985	13	75635838	C	G	0.0105435	0.00210764	5.69994e-07	0.600384	456380	5.33423e-05	24.3455
rs72655898	13	112082676	G	A	-0.0107992	0.00228306	2.19999e-06	0.286147	456380	4.76443e-05	21.7449
rs4771073	13	27693827	G	A	0.0160831	0.00318004	4.20001e-07	0.881571	456380	5.40113e-05	24.6509
rs11844580	14	34241004	A	G	-0.0132439	0.00284617	3.29997e-06	0.153233	456380	4.55175e-05	20.7741
rs75591339	15	83627623	C	T	-0.0231955	0.00488467	2e-06	0.046759	456380	4.79629e-05	21.8903
rs11855821	15	78008843	A	G	-0.0108463	0.00231617	2.80001e-06	0.282788	456380	4.77201e-05	21.7795
rs137867530	15	25488099	T	C	-0.0384693	0.00794035	1.29999e-06	0.017336	456380	5.04211e-05	23.0123
rs182075682	15	81108038	T	A	0.0432875	0.0092875	3.09999e-06	0.015915	456380	5.86941e-05	26.7883
rs10852602	16	49762462	A	C	0.0149971	0.00273431	4.09996e-08	0.16794	456380	6.2857e-05	28.6883
rs76783151	16	54186721	A	G	0.0245554	0.00514499	1.79999e-06	0.04205	456380	4.85772e-05	22.1707
rs72795429	16	84606181	T	C	-0.0287129	0.00600813	1.79999e-06	0.029919	456380	4.78563e-05	21.8416
rs12451892	17	2247982	C	T	0.00970902	0.00212158	4.70002e-06	0.380091	456380	4.44218e-05	20.274
rs62062033	17	6254811	T	C	0.0129274	0.00275083	2.59998e-06	0.172431	456380	4.76949e-05	21.7679
rs72642437	18	45920421	T	C	0.0946143	0.0183509	2.5e-07	0.003807	456380	6.79e-05	30.9902
rs17183854	18	3100049	G	T	-0.0429541	0.00901484	1.89998e-06	0.013342	456380	4.85766e-05	22.1704
rs3916875	19	45856820	A	G	-0.0359277	0.00783716	4.60002e-06	0.018434	456380	4.67119e-05	21.3193
rs62119705	19	2279746	T	C	0.00992086	0.00215778	4.30002e-06	0.658049	456380	4.42946e-05	20.216
rs145183657	20	54919373	G	C	0.0449497	0.00947363	2.1e-06	0.01494	456380	5.94699e-05	27.1423
rs2838761	21	46481557	G	A	0.0139755	0.00304505	4.39997e-06	0.130449	456380	4.43099e-05	20.2229
rs714020	22	40493860	T	C	0.0123158	0.00243998	4.49997e-07	0.230477	456380	5.38027e-05	24.5557

## Sheet: sTable 5
sTable 5	Instrument SNPs for NOX
SNP	Chr	Position	Effect_allele	Other_allele	beta	se	pval	eaf	Sample_size	R2	F
rs61815651	1	195178352	C	T	-0.0201495	0.00439533	4.60002e-06	0.062921	456380	4.78774e-05	21.8512
rs6667345	1	8197477	T	C	0.0127208	0.00245612	2.19999e-07	0.270243	456380	6.38251e-05	29.1302
rs78379279	1	196215570	C	T	-0.0344152	0.00716928	1.6e-06	0.022291	456380	5.16262e-05	23.5623
rs7514956	1	74019696	C	A	-0.0146107	0.00265248	3.59998e-08	0.186513	456380	6.47786e-05	29.5655
rs72654155	1	35015129	T	C	0.0132622	0.00285461	3.40001e-06	0.154516	456380	4.59558e-05	20.9742
rs7519873	1	246964764	G	A	-0.0112386	0.00238564	2.5e-06	0.746491	456380	4.78049e-05	21.8181
rs12089815	1	91189933	A	G	-0.0106176	0.00207925	3.29997e-07	0.548637	456380	5.58334e-05	25.4825
rs28421715	2	69152418	T	A	0.0195382	0.00417891	2.90001e-06	0.065002	456380	4.6402e-05	21.1778
rs35233950	2	129850521	T	C	-0.0113409	0.00242635	2.99999e-06	0.240945	456380	4.70453e-05	21.4714
rs10172295	2	58201202	A	G	-0.011327	0.0020994	6.80002e-08	0.416147	456380	6.23462e-05	28.4552
rs13421943	2	6777264	T	C	0.0142508	0.00310448	4.39997e-06	0.12919	456380	4.56942e-05	20.8548
rs6749467	2	343517	A	G	-0.0116612	0.00209584	2.59998e-08	0.46467	456380	6.76523e-05	30.8771
rs13429081	2	185963522	T	A	0.0134535	0.00266115	4.30002e-07	0.186042	456380	5.48168e-05	25.0185
rs13017899	2	211735094	G	T	-0.0750258	0.0161527	3.40001e-06	0.995848	456380	4.65481e-05	21.2445
rs1897405	2	82085450	T	A	0.0103989	0.00220355	2.39999e-06	0.325756	456380	4.75023e-05	21.68
rs1491722	3	68286023	G	A	-0.0101317	0.00219621	4e-06	0.665894	456380	4.56756e-05	20.8463
rs80123875	3	148486829	T	G	-0.0190199	0.00372365	3.29997e-07	0.091868	456380	6.03615e-05	27.5493
rs144720952	3	157934865	G	A	0.0498804	0.00975627	3.2e-07	0.014107	456380	6.92077e-05	31.587
rs4686547	3	190093823	G	T	0.0106333	0.00220493	1.40001e-06	0.674857	456380	4.96195e-05	22.6464
rs12637852	3	28626080	T	C	-0.010474	0.00227847	4.30002e-06	0.288069	456380	4.49976e-05	20.5368
rs2058582	4	13892169	G	A	0.0105412	0.00225817	2.99999e-06	0.698769	456380	4.67782e-05	21.3495
rs1318845	4	153001662	C	T	-0.0141726	0.00259612	4.79999e-08	0.200795	456380	6.44674e-05	29.4234
rs329177	5	125130444	A	G	0.0108766	0.00217897	5.99998e-07	0.611738	456380	5.61962e-05	25.6481
rs27152	5	153734582	T	C	-0.0118668	0.00221054	8e-08	0.663321	456380	6.2898e-05	28.7071
rs10515343	5	102623445	G	A	-0.0441969	0.00950358	3.29997e-06	0.012202	456380	4.70883e-05	21.4911
rs58824859	5	137976541	C	A	0.0108149	0.00221233	1e-06	0.365075	456380	5.42225e-05	24.7473
rs17513184	5	53585870	T	C	-0.0199381	0.00385523	2.30001e-07	0.083064	456380	6.05549e-05	27.6376
rs72808024	5	164479164	C	A	-0.0170289	0.00290612	4.60002e-09	0.148435	456380	7.3309e-05	33.4591
rs74957515	6	111893800	G	C	0.0157546	0.00313862	5.19996e-07	0.129158	456380	5.58349e-05	25.4832
rs77255816	6	20833602	T	C	0.0299054	0.00547093	4.60002e-08	0.036924	456380	6.36061e-05	29.0303
rs12203592	6	396321	T	C	0.01937	0.00245674	3.19963e-15	0.219436	456380	0.00012853	58.666
rs9495443	6	139664473	C	A	-0.0109825	0.00221464	7.10003e-07	0.334297	456380	5.36841e-05	24.5015
rs115860766	6	31328860	T	C	0.0200101	0.00383693	1.79999e-07	0.077984	456380	5.75801e-05	26.2798
rs7776279	6	163999770	A	G	0.0116503	0.00229231	3.69999e-07	0.714735	456380	5.53475e-05	25.2608
rs62459096	7	44268127	T	G	-0.0213039	0.00442163	1.40001e-06	0.070424	456380	5.94229e-05	27.1209
rs4721275	7	13861710	T	C	-0.0263835	0.00538109	9.40005e-07	0.961737	456380	5.12307e-05	23.3818
rs73085844	7	30740079	G	T	-0.033113	0.00653471	4e-07	0.025544	456380	5.45856e-05	24.913
rs6960011	7	90302199	G	A	-0.010116	0.00218438	3.59998e-06	0.340039	456380	4.59298e-05	20.9623
rs62484669	7	104872861	A	G	0.0160514	0.0034763	3.89996e-06	0.097833	456380	4.54808e-05	20.7574
rs55974805	7	133771130	T	C	-0.0112793	0.00239879	2.59998e-06	0.245752	456380	4.71634e-05	21.5254
rs34969378	7	9277955	A	G	-0.011321	0.00222498	3.59998e-07	0.316195	456380	5.54226e-05	25.2951
rs17657881	7	17757841	C	T	-0.036717	0.00779334	2.5e-06	0.017817	456380	4.71836e-05	21.5346
rs35005793	8	11450472	A	G	-0.0110752	0.00218133	3.79997e-07	0.345229	456380	5.54536e-05	25.3092
rs77205736	8	10153460	T	C	0.0132649	0.00231459	1e-08	0.274855	456380	7.01401e-05	32.0126
rs1876281	8	25278509	T	C	-0.0098003	0.0021248	4e-06	0.407062	456380	4.63638e-05	21.1604
rs1217106	8	64567670	G	A	0.0145574	0.00251872	7.49998e-09	0.782419	456380	7.21536e-05	32.9317
rs77160823	8	127497273	C	T	-0.0174092	0.00374266	3.29997e-06	0.09755	456380	5.33627e-05	24.3549
rs28886957	8	8690493	C	G	0.0162781	0.00308453	1.29999e-07	0.130291	456380	6.00518e-05	27.408
rs77039956	8	106115634	G	T	0.0274031	0.00588163	3.2e-06	0.032181	456380	4.6776e-05	21.3485
rs118091313	9	20205067	A	G	0.0902796	0.0177794	3.79997e-07	0.003383	456380	5.49591e-05	25.0835
rs10512199	9	93197125	C	G	0.0226395	0.00481583	2.59998e-06	0.048679	456380	4.74714e-05	21.6659
rs10961167	9	13603291	A	G	-0.0186571	0.00391772	1.89998e-06	0.084415	456380	5.38067e-05	24.5575
rs10983735	9	120416066	A	G	0.0138036	0.00285946	1.40001e-06	0.154461	456380	4.977e-05	22.715
rs3740390	10	104638480	T	C	0.0201657	0.00381085	1.2e-07	0.079749	456380	5.96882e-05	27.242
rs4838594	10	49669142	C	T	0.0114893	0.00243366	2.30001e-06	0.239895	456380	4.81406e-05	21.9714
rs11016225	10	130192301	G	A	-0.00973085	0.00210617	3.79997e-06	0.399725	456380	4.54405e-05	20.739
rs7910200	10	15981388	T	C	-0.0104209	0.00208943	6.1e-07	0.424276	456380	5.30522e-05	24.2131
rs79780963	10	104952499	T	C	0.0195079	0.0038598	4.30002e-07	0.07737	456380	5.43314e-05	24.797
rs112415890	11	93612702	A	C	0.0262221	0.0056975	4.20001e-06	0.034577	456380	4.5906e-05	20.9515
rs10734177	11	88673032	C	A	-0.0100208	0.0021091	2e-06	0.589252	456380	4.86084e-05	22.1849
rs78539764	12	12490981	C	T	-0.0301665	0.00632312	1.79999e-06	0.027798	456380	4.9187e-05	22.4489
rs11049241	12	28119596	A	C	0.0137015	0.00265415	2.39999e-07	0.186886	456380	5.70551e-05	26.0402
rs12229183	12	119574662	A	C	0.0122616	0.00252522	1.2e-06	0.211468	456380	5.01405e-05	22.8841
rs77485160	12	124759817	C	G	-0.026498	0.00557804	2e-06	0.037927	456380	5.12404e-05	23.3862
rs10848647	12	375620	G	A	-0.00999055	0.00209863	1.89998e-06	0.588385	456380	4.83461e-05	22.0652
rs272086	13	91444152	A	G	0.0107522	0.00232792	3.89996e-06	0.729185	456380	4.56599e-05	20.8391
rs72655898	13	112082676	G	A	-0.0114916	0.00230233	5.99998e-07	0.286147	456380	5.39497e-05	24.6228
rs1960195	13	27713769	G	A	0.0180017	0.00371351	1.2e-06	0.914941	456380	5.04395e-05	23.0206
rs17183866	14	76507459	G	A	-0.0141996	0.00301444	2.5e-06	0.136756	456380	4.76061e-05	21.7274
rs75591339	15	83627623	C	T	-0.022572	0.00492581	4.60002e-06	0.046759	456380	4.5419e-05	20.7292
rs7169086	15	67934454	T	C	-0.0111219	0.00242923	4.70002e-06	0.23543	456380	4.45315e-05	20.3241
rs11855821	15	78008843	A	G	-0.0118372	0.00233568	4e-07	0.282788	456380	5.68377e-05	25.9409
rs10852602	16	49762462	A	C	0.0133403	0.00275738	1.29999e-06	0.16794	456380	4.97359e-05	22.6995
rs78969252	16	10300330	G	A	-0.0376404	0.00812597	3.59998e-06	0.016376	456380	4.56431e-05	20.8315
rs8614	17	27588806	A	C	0.0139093	0.00267704	2e-07	0.182486	456380	5.77252e-05	26.346
rs74251463	17	32091001	C	G	0.020564	0.00444855	3.79997e-06	0.057989	456380	4.62005e-05	21.0859
rs80347400	17	46012502	G	A	0.0134097	0.00291145	4.09996e-06	0.150612	456380	4.6008e-05	20.998
rs17183854	18	3100049	G	T	-0.0479436	0.0090906	1.29999e-07	0.013342	456380	6.05172e-05	27.6204
rs72642437	18	45920421	T	C	0.0905396	0.0185051	9.90011e-07	0.003807	456380	6.21775e-05	28.3782
rs62119705	19	2279746	T	C	0.0101454	0.00217592	3.09999e-06	0.658049	456380	4.63223e-05	21.1415
rs2838761	21	46481557	G	A	0.0148075	0.00307066	1.40001e-06	0.130449	456380	4.97427e-05	22.7026
rs117878224	22	18475815	G	A	-0.0455208	0.00966778	2.5e-06	0.011683	456380	4.7852e-05	21.8397
rs139916	22	40721062	A	G	0.0114078	0.00240552	2.1e-06	0.248206	456380	4.85674e-05	22.1662

## Sheet: sTable 6
sTable 6	TSMR results
Exposure	Outcome	Source	Method	nsnp	b	se	pval
PM2.5	Essential hypertension	Finn	Inverse variance weighted	59	0.21901	0.103645	0.0345946
PM2.5	Essential hypertension	Finn	MR Egger	59	0.14529	0.167821	0.39026
PM2.5	Essential hypertension	Finn	Weighted median	59	0.175817	0.170525	0.302525
PM10	Essential hypertension	Finn	Inverse variance weighted	33	0.37194	0.180327	0.0391519
PM10	Essential hypertension	Finn	MR Egger	33	-0.0214637	0.373804	0.954579
PM10	Essential hypertension	Finn	Weighted median	33	0.285158	0.237089	0.229075
NO2	Essential hypertension	Finn	Inverse variance weighted	90	0.0274156	0.0937988	0.770072
NO2	Essential hypertension	Finn	MR Egger	90	-0.041314	0.170007	0.80856
NO2	Essential hypertension	Finn	Weighted median	90	0.0138007	0.144387	0.923853
NOX	Essential hypertension	Finn	Inverse variance weighted	80	-0.0578522	0.0920441	0.529659
NOX	Essential hypertension	Finn	MR Egger	80	0.0251738	0.164996	0.87913
NOX	Essential hypertension	Finn	Weighted median	80	0.011776	0.144834	0.935198
PM2.5	Essential hypertension	UKB	Inverse variance weighted	61	0.0366463	0.00926057	7.58218e-05
PM2.5	Essential hypertension	UKB	MR Egger	61	0.0104306	0.0251942	0.68037
PM2.5	Essential hypertension	UKB	Weighted median	61	0.0422576	0.0117128	0.000308804
PM10	Essential hypertension	UKB	Inverse variance weighted	33	0.0314239	0.0131682	0.0170162
PM10	Essential hypertension	UKB	MR Egger	33	-0.0170408	0.0275318	0.540471
PM10	Essential hypertension	UKB	Weighted median	33	0.0300853	0.0169273	0.0755157
NO2	Essential hypertension	UKB	Inverse variance weighted	88	0.0110435	0.00838492	0.187815
NO2	Essential hypertension	UKB	MR Egger	88	-0.0174756	0.023838	0.465492
NO2	Essential hypertension	UKB	Weighted median	88	0.00915048	0.0110007	0.405519
NOX	Essential hypertension	UKB	Inverse variance weighted	78	0.0152302	0.00971962	0.117126
NOX	Essential hypertension	UKB	MR Egger	78	-0.0202002	0.0295226	0.495913
NOX	Essential hypertension	UKB	Weighted median	78	0.0148085	0.0115405	0.19943

## Sheet: sTable 7
sTable 7	MVMR results
Model	Exposure	nsnp	b	se	pval
PM10 + Alcohol	Alcohol	368	0.234813	0.0426379	3.64687e-08
	PM10	33	0.338499	0.177924	0.0571069
PM10 + BMI	BMI	1139	0.485545	0.0258496	1.03164e-78
	PM10	26	-0.0377093	0.128726	0.769566
PM10 + Smoking	PM10	33	0.342654	0.181779	0.05943
	Smoking	45	-0.0634643	0.0712432	0.37303
PM2.5 + Alcohol	Alcohol	368	0.238421	0.0418532	1.22219e-08
	PM2.5	52	0.249996	0.120069	0.0373326
PM2.5 + BMI	BMI	1137	0.479885	0.025818	4.07663e-77
	PM2.5	40	0.0485849	0.0970789	0.616746
PM2.5 + Smoking	PM2.5	58	0.225314	0.103771	0.0299115
	Smoking	45	-0.0712185	0.0686923	0.29984
